# Supplementary material for: Spatial Analysis, Influencing Factors, and Source-Oriented Probabilistic Health Risks of Potential Toxic Elements in High Geological Background Soil in Central and Southern Shandong Peninsula, China
Source: Toxics. 2025 Nov 3;13(11):945. doi: 10.3390/toxics13110945 (PMC12656397; doi:10.3390/toxics13110945)
Supplement: Supplementary file 1 [file toxics-13-00945-s001.zip]

Archive with 1 entries (1 files):
- toxics-3947909-supplementary.pdf
